# Supplementary material for: Hypogonadism in Women with Prader-Willi Syndrome—Clinical Recommendations Based on a Dutch Cohort Study, Review of the Literature and an International Expert Panel Discussion
Source: J Clin Med. 2021 Dec 10;10(24):5781. doi: 10.3390/jcm10245781 (PMC8707541; doi:10.3390/jcm10245781)
Supplement: Supplementary file 1 [file jcm-10-05781-s001.zip]

Archive with 1 entries (1 files):
- jcm-1463289-supplementary.pdf
